# Supplementary material for: Mycobacterium tuberculosis impairs protective cytokine production via transcription factor MafB manipulation
Source: PLoS Pathog. 2025 Sep 4;21(9):e1013476. doi: 10.1371/journal.ppat.1013476 (PMC12419584; doi:10.1371/journal.ppat.1013476)
Supplement: S1 Data — This file includes raw data of Figs 1A, 1B, 1C, 1D, 2D, 2G, 2H, 3B, 3C, 3D, 3E, 3F, 3G, 4A, 4B, 4C, 4D, 4E, 4F, 4G, 4H, 4I, 4J, 4K, 4L, 4M, 4N, 5A, 5B, 5C, 5D, 5G, 5H, S1, S2A, S2B, S3, and S4. (XLSX) [file ppat.1013476.s006.xlsx]

## Sheet: Fig 1
Fig 1A
	p65-	p65-	p65-	p65-	p65-	p65-	p65-	p65-	p65-	p65-	p65+	p65+	p65+	p65+	p65+	p65+	p65+	p65+	p65+	p65+
	IRF5-	IRF5-	IRF5-	IRF5-	IRF5-	IRF5+	IRF5+	IRF5+	IRF5+	IRF5+	IRF5-	IRF5-	IRF5-	IRF5-	IRF5-	IRF5+	IRF5+	IRF5+	IRF5+	IRF5+
	PU.1-	PU.1+	PU.1++	PU.1++	PU.1++	PU.1-	PU.1+	PU.1++	PU.1++	PU.1++	PU.1-	PU.1+	PU.1++	PU.1++	PU.1++	PU.1-	PU.1+	PU.1++	PU.1++	PU.1++
	MafB-	MafB-	MafB-	MafB+	MafB++	MafB-	MafB-	MafB-	MafB+	MafB++	MafB-	MafB-	MafB-	MafB+	MafB++	MafB-	MafB-	MafB-	MafB+	MafB++
mean	0.517776	0.629627	1.11305	1.04646	1.11592	1.13036	2.24449	4.50187	2.79195	2.23702	4.66667	10.5741	23.233	11.3967	6.19494	13.4964	19.6009	32.2202	15.1359	7.7759
SD	0.0141833	0.0132908	0.00233175	0.0171853	0.0311484	0.0132001	0.11202	0.0610653	0.185972	0.0614638	0.0229112	0.160763	0.232668	1.71073	0.869181	0.453307	0.428344	0.268479	0.0243612	1.14064
Fig 1B
	p65-	p65-	p65-	p65-	p65-	p65-	p65-	p65-	p65-	p65-	p65+	p65+	p65+	p65+	p65+	p65+	p65+	p65+	p65+	p65+
	IRF5-	IRF5-	IRF5-	IRF5-	IRF5-	IRF5+	IRF5+	IRF5+	IRF5+	IRF5+	IRF5-	IRF5-	IRF5-	IRF5-	IRF5-	IRF5+	IRF5+	IRF5+	IRF5+	IRF5+
	PU.1-	PU.1+	PU.1++	PU.1++	PU.1++	PU.1-	PU.1+	PU.1++	PU.1++	PU.1++	PU.1-	PU.1+	PU.1++	PU.1++	PU.1++	PU.1-	PU.1+	PU.1++	PU.1++	PU.1++
	MafB-	MafB-	MafB-	MafB+	MafB++	MafB-	MafB-	MafB-	MafB+	MafB++	MafB-	MafB-	MafB-	MafB+	MafB++	MafB-	MafB-	MafB-	MafB+	MafB++
mean	0.814321	0.84901	1.04876	1.18003	1.30617	2.887	11.4249	16.0545	15.2068	8.75221	10.5334	25.2929	54.8335	19.9739	8.2547	47.4954	76.3564	138.482	48.0599	17.4127
SD	0.0266293	0.0602675	0.048946	0.144044	0.0188812	0.0852948	0.202621	0.0211854	0.000154421	0.0334534	0.377675	0.0209579	2.13368	0.0472323	0.296364	2.57483	0.299899	2.33157	1.14176	0.0461112
Fig 1C
		PU.1-	PU.1+	PU.1++				PU.1-	PU.1+	PU.1++
mean	WT	1	2.05076	3.23876		SD	WT	0.053785	0.0403376	0.279363
	KO#1	1	2.4577	5.19181			KO#1	0.0970499	0.124985	0.200078
	KO#2	1	2.64508	4.96468			KO#2	0.0200799	0.0655437	0.0417303
Fig 1D
		PU.1-	PU.1+	PU.1++				PU.1-	PU.1+	PU.1++
mean	WT	1	2.72749	3.32064		SD	WT	0.0168637	0.0408753	0.351558
	KO#1	1	2.94374	6.14341			KO#1	0.00922418	0.0162874	0.324594
	KO#2	1	2.76429	6.81465			KO#2	0.0174904	0.178483	0.320471

## Sheet: Fig 2
Fig 2D
TNF	full-	full+	full++	dbZip-	dbZip+	dbZip++		IL12	full-	full+	full++	dbZip-	dbZip+	dbZip++
mean	36.3124	23.1572	17.4406	34.8357	37.1548	33.8129		mean	69.6465	36.8802	22.754	62.2328	62.222	64.5778
SD	0.720275	0.183406	1.07412	0.256382	1.76604	1.7325		SD	0.704304	0.95277	0.654233	1.6864	2.68785	1.37774
Fig 2G
TNF	full-	full+	full++	dIAD-	dIAD+	dIAD++		IL12	full-	full+	full++	dIAD-	dIAD+	dIAD++
mean	9.82773	14.6874	19.5671	10.5333	11.3398	9.40888		mean	48.8157	83.0855	132.214	51.3329	54.6443	50.4366
SD	0.0757669	0.0376513	0.404408	0.209478	0.565923	0.408165		SD	0.283541	2.39022	5.61344	0.431101	1.54943	2.614
Fig 2H
TNF	full-	full+	full++	dEts-	dEts+	dEts++		IL12	full-	full+	full++	dEts-	dEts+	dEts++
mean	13.6195	22.8213	35.3624	14.8325	15.1874	14.4287		mean	82.4973	168.916	300.582	85.5723	84.4572	79.6877
SD	0.106005	0.137078	3.53168	0.936424	0.308109	0.439922		SD	0.566177	6.96633	3.12957	2.99612	2.39866	1.86595

## Sheet: Fig 3
Fig 3B
	MafB				Rela				IRF5				Spi1
	0h	1h	3h	6h	0h	1h	3h	6h	0h	1h	3h	6h	0h	1h	3h	6h
fold change	1	0.610271	0.366121	0.0927909	1	3.29856	2.08442	1.83352	1	1.59504	0.823667	0.549149	1	1.76013	4.01532	3.74642
	TNFa				IL12p40				IL1b				IL6
	0h	1h	3h	6h	0h	1h	3h	6h	0h	1h	3h	6h	0h	1h	3h	6h
fold change	1	52.1973	63.5631	88.2597	1	272.273	593.18	648.97	1	150.553	207.001	944.983	1	192.656	908.494	10043.2
Fig 3C
	non				chloroquine				MG-132				bortezomib
Intensity	0h	1h	3h	6h	0h	1h	3h	6h	0h	1h	3h	6h	0h	1h	3h	6h
fold change	1	0.808542	0.69152	0.675738	1	0.823087	0.754272	0.607881	1	0.937348	0.932882	1.06398	1	0.947355	1.0315	1.17781
Fig 3D
	RA_0	RA_1	RA_5	RA_10
mean	1	1.69107	2.1827	2.72829
SD	0	0.116796	0.177955	0.23327
Fig 3E
Intensity	non	RA	TLR	TLR+RA
fold change	1	1.08731	0.734862	1.00577
Fig 3F
	TNFa				IL12p40
	non	RA	TLR	TLR+RA	non	RA	TLR	TLR+RA
mean	1.33833	5.42867	3447.22	243.391	5.42833	6.13667	3004.42	867.126
SD	2.31806	9.40273	362.684	24.5795	5.58726	3.50971	130.909	141.957
Fig 3G
	MafB				TNFa				IL12p40
	0h	1h	3h	6h	0h	1h	3h	6h	0h	1h	3h	6h
non	1	0.972437	1.17624	1.64286	1	1.16045	3.65503	7.79925	1	0.842366	2.10987	2.05736
RA	1	2.6645	3.26449	7.58489	1	1.27251	2.7766	10.2906	1	1.73926	1.77843	2.73545
TLR	1	0.535852	0.129134	0.0658613	1	89.2567	92.2582	170.525	1	471.288	2052.26	2400.21
TLR+RA	1	0.955542	0.650803	0.551524	1	6.54025	44.2944	46.6979	1	124.781	459.69	123.386

## Sheet: Fig 4
Fig 4A												Fig 4D
	TLR_0	TLR_100	TLR_200	TLR_400	TLR_500								Mtb_0	Mtb_0.5	Mtb_1	Mtb_2	Mtb_5
fold change	1	0.533452	0.33118	0.149964	0.133937							fold change	1	0.704114	0.847657	0.917392	1.21039
Fig 4B												Fig 4E
Intensity	TLR_0	TLR_100	TLR_200	TLR_400	TLR_500								Mtb_0	Mtb_1	Mtb_2	Mtb_3	Mtb_4
fold change	1	0.901672	0.875759	0.779911	0.670134							fold change	1	0.687845	1.25718	1.78999	2.84345
Fig 4C												Fig 4F
	TNFa					IL12p40							TNFa					IL12p40
	TLR_0	TLR_100	TLR_200	TLR_400	TLR_500	TLR_0	TLR_100	TLR_200	TLR_400	TLR_500			Mtb_0	Mtb_1	Mtb_2	Mtb_3	Mtb_4	Mtb_0	Mtb_1	Mtb_2	Mtb_3	Mtb_4
mean	0	721.815	987.005	1376.76	1480.48	0	676.164	718.004	843.311	911.414		mean	0	406.909	707.815	654.281	529.421	41.6627	378.093	252.238	139.554	57.2773
SD	0	84.1226	62.7446	18.7581	106.627	0	25.6814	0	13.254	29.328		SD	0	16.4845	12.8342	32.901	37.3748	6.92243	31.8656	17.5901	14.7377	6.60027
Fig 4G
		TNFa		IL12p40		IL1b		IL6
		ctrl	cKO	ctrl	cKO	ctrl	cKO	ctrl	cKO
mean	Mtb-	1	0.724858	1	1.80195	1	1.1058	1	0.322002
	Mtb+	4.16278	9.94371	10.5581	88.1387	378.326	218.412	99.6507	35.5587
SD	Mtb-	0.0469804	0.0321375	0.0612551	0.112463	0.0278584	0.00564057	0.0516781	0.00503027
	Mtb+	0.546856	0.512832	1.03633	9.87413	27.75	21.1953	0.898413	3.21015
Fig 4H
		TNFa					IL12p40
		Mtb_0	Mtb_1	Mtb_2	Mtb_3	Mtb_4	Mtb_0	Mtb_1	Mtb_2	Mtb_3	Mtb_4
mean	ctrl	0	462.861	665.638	519.37	446.285	0	204.888	91.7223	48.797	21.4813
	cKO	0	909.006	1099.79	1126.53	1286.72	60.504	1180.45	1203.87	1237.04	948.269
SD	ctrl	0	13.2779	70.4972	0	49.2467	0	17.8822	24.3695	17.56	3.37981
	cKO	0	52.3849	15.1947	30.3335	78.6927	17.56	8.94159	89.6033	21.1048	27.6617
Fig 4I						Fig 4J					Fig 4K
		6h	24h	48h				ctrl	cKO				ctrl	cKO
mean	ctrl	44.85	41.9	30		mean	Mtb-	1	1.23166		mean	Mtb-	0	0
	cKO	36.8	23.35	14.3			Mtb+	49.0954	229.244			Mtb+	32.7376	96.13
SD	ctrl	1.62635	10.1823	4.6669		SD	Mtb-	0.135052	0.401037		SD	Mtb-	0	0
	cKO	4.52548	0.919239	0.565685			Mtb+	6.14695	65.0117			Mtb+	2.53273	2.14077
Fig 4L							Fig 4M							Fig 4N
	IL10_0	IL10_10	IL10_20	IL10_50	IL10_100			Mtb_0	Mtb_0.5	Mtb_1	Mtb_2	Mtb_5			Mtb_0	Mtb_0.5	Mtb_1	Mtb_2	Mtb_5
fold change	1	2.84955	3.11772	3.53013	3.64269		fold change	1	3.69521	8.19685	8.88823	36.4431		fold change	1	0.34963	0.211768	0.102327	0.0746063

## Sheet: Fig 5
Fig 5A						Fig 5B						Fig 5C
	0wk		4wk				TNFa		IL12p40				TNFa		IL12p40
	ctrl	cKO	ctrl	cKO			ctrl	cKO	ctrl	cKO			ctrl	cKO	ctrl	cKO
mean	1	0.206301	2.08392	0.104576		mean	1	2.22243	1	3.43259		mean	24.2294	25.2978	2381.28	3974.46
SD	0.146472	0.0110594	0.128993	0.0164627		SD	0.0776869	0.09687	0.324956	0.564491		SD	9.75907	15.105	420.912	1070.68
Fig 5D
		0wk	1wk	2wk	3wk	4wk	5wk	6wk	7wk	8wk	9wk	10wk
rate	ctrl	100	100	100	100	80	60	60	60	50	50	50
	cKO	100	100	100	100	100	100	90	90	90	90	90
Fig 5G
	Lung		LN		Spleen		Liver
	ctrl	cKO	ctrl	cKO	ctrl	cKO	ctrl	cKO
mean	1.40857e+07	1.64286e+06	63142.9	15271.4	930000	73714.3	1.75286e+06	108714
SD	4.45998e+06	897881	16587.4	5842.86	418649	29836.9	469671	53250.1
Fig 5H
Isotype		0wk	1wk	2wk	3wk	4wk	5wk	6wk	7wk	8wk	9wk	10wk
rate	ctrl	100	100	100	100	80	20	0
	cKO	100	100	100	100	100	100	100	100	100	100	100
anti-TNFa		0wk	1wk	2wk	3wk	4wk	5wk	6wk	7wk	8wk	9wk	10wk
rate	ctrl	100	100	100	100	60	0
	cKO	100	100	100	100	60	0
anti-IL12		0wk	1wk	2wk	3wk	4wk	5wk	6wk	7wk	8wk	9wk	10wk
rate	ctrl	100	100	100	100	100	20	20	20	20	20	20
	cKO	100	100	100	100	80	60	40	20	0

## Sheet: S1 Fig
S1 Fig
	MafB		Rela		IRF5		Spi1
	ctrl	cKO	ctrl	cKO	ctrl	cKO	ctrl	cKO
mean	1	0.000630113	1	0.981081	1	1.02377	1	1.02471
SD	0.112603	0.00016175	0.126547	0.0433364	0.0471558	0.0170323	0.061714	0.181174

## Sheet: S2 Fig
S2A Fig
		TNFa		IL12p40		IL1b		IL6		MafB
		ctrl	cKO	ctrl	cKO	ctrl	cKO	ctrl	cKO	ctrl	cKO
mean	TLR-	1	0.707241	1	0.0300329	1	1.63397	1	0.156889	1	0.00276025
	TLR+	59.5315	146.742	6.355	10.5621	233.525	519.294	15.7785	40.9665	0.339447	0.01136
SD	TLR-	0.0545689	0.0409031	1.55594	0.0112017	0.0990352	0.155038	1.62327	0.00739306	0.0498926	0.000251699
	TLR+	4.58484	6.28512	0.295235	0.4161	23.6968	34.3791	0.904196	3.17543	0.00425433	0.00804716
S2B Fig
		TNFa					IL12p40
		TLR_0	TLR_100	TLR_200	TLR_400	TLR_500	TLR_0	TLR_100	TLR_200	TLR_400	TLR_500
mean	ctrl	37.53	102.125	336.295	775.432	649.197	25.299	85.648	171.454	190.718	192.224
	cKO	36.1293	113.459	468.349	997.079	1233.23	2.482	377.82	460.067	574.15	628.66
SD	ctrl	3.90844	7.20853	32.3482	33.8787	47.8918	22.3658	8.881	18.5035	13.5936	33.6033
	cKO	0.584278	4.76708	39.269	25.8061	160.872	2.36159	32.7931	59.0863	54.9087	23.171

## Sheet: S3 Fig
S3 Fig
	Lcn2	0h	2h	4h	8h	24h
fold change	ctrl	1	1.12868	2.0304	1.54755	1.09961
	cKO	6.24243	8.61526	7.4905	5.47219	8.35074
	SLPI	0h	2h	4h	8h	24h
fold change	ctrl	1	1.00969	3.47847	6.01615	2.32592
	cKO	2.45538	2.2468	6.25178	13.9215	1.65286

## Sheet: S4 Fig
S4 Fig
anti-IL10R	Mtb-	Mtb+	Mtb+	Mtb+	Mtb+	Mtb+
	inh_0	inh_0	inh_10	inh_20	inh_50	inh_100
mean	0.0427404	0.0952877	0.00485331	0.00524251	0.00319122	0.001608
SD	0.00242128	0.00691821	0.000111477	0.000151961	0.000112796	0.000151992
AR7	Mtb-	Mtb+	Mtb+	Mtb+	Mtb+	Mtb+
	inh_0	inh_0	inh_10	inh_20	inh_50	inh_100
mean	0.0386271	0.0871208	0.00471482	0.00520822	0.00398314	0.00542702
SD	0.00188307	0.00352842	0.000405764	0.000448642	0.000243003	0.000471156
GW9662	Mtb-	Mtb+	Mtb+	Mtb+	Mtb+	Mtb+
	inh_0	inh_0	inh_10	inh_20	inh_50	inh_100
mean	0.0442245	0.0586554	0.00500426	0.00498387	0.00643162	0.0123059
SD	0.00193726	0.0010485	0.000254151	6.0512e-05	0.000265609	0.000373679
